# Supplementary material for: Abdominal subcutaneous fat quantification in obese patients from limited field-of-view MRI data
Source: Sci Rep. 2020 Nov 4;10:19039. doi: 10.1038/s41598-020-75985-8 (PMC7642377; doi:10.1038/s41598-020-75985-8)
Supplement: Supplementary file 3 — Supplementary Table S1. [file 41598_2020_75985_MOESM3_ESM.xlsx]

## Sheet: Table 1
Table S1	Characteristics of the study population
Quantity [unit]	Female (nF=116)	Male (nM=77)
Age [years]	51.5 ± 12.4 (24.2 - 86.7)	57.6 ± 12.4 (29.0 – 79.6)
VASAT [L]	13.37 ± 3.37 (6.61 – 21.94)	9.89 ± 3.03 (5.42 – 17.90)
Height [m]	1.64 ± 0.06 (1.51 – 1.82)	1.77 ± 0.06 (1.61 – 1.90)
Weight [kg]	90.8 ± 11.6 (63.0 – 118.7)	100.5 ± 13.2 (73.4 – 138.1)
BMI [kg/m²]	33.7 ± 3.9 (24.8 – 43.4)	32.1 ± 3.7 (24.8 – 41.2)
