# Supplementary material for: Abdominal subcutaneous fat quantification in obese patients from limited field-of-view MRI data
Source: Sci Rep. 2020 Nov 4;10:19039. doi: 10.1038/s41598-020-75985-8 (PMC7642377; doi:10.1038/s41598-020-75985-8)
Supplement: Supplementary file 4 — Supplementary Table S2. [file 41598_2020_75985_MOESM4_ESM.xlsx]

## Sheet: Table 2
Table S2	MRI acquisition parameters
Quantity	Value
Number of acquired slices	50
Slice thickness	10 mm
Slice gap	0.5 mm
Echo times (TE)	2.3 ms and 4.6 ms
Repetition time (TR)	76 ms
Flip angle	70°
Field of view	530 mm × 530 mm
Acquisition matrix	216 × 177
Reconstruction matrix	480 × 480
