# Supplementary material for: Abdominal subcutaneous fat quantification in obese patients from limited field-of-view MRI data
Source: Sci Rep. 2020 Nov 4;10:19039. doi: 10.1038/s41598-020-75985-8 (PMC7642377; doi:10.1038/s41598-020-75985-8)
Supplement: Supplementary file 5 — Supplementary Table S3. [file 41598_2020_75985_MOESM5_ESM.xlsx]

## Sheet: Table 5
Table S4	Overview of literature results and recommendations for VASAT quantification
	Study	Population	Modality	Quantity	Result / Conclusion
			ST / ISG [mm]
Length	Pausch et al., 2012 [27]	408 patients	MRI / CT	– AWFUM thickness	underweight led to poorer outcome with respect to 90-day mortality and serious postoperative complications
		– with primary pancreatic cancer	not reported	– HGFPSIS thickness
				– visceral fat thickness
				– abdominal depth
	Present study, 2020	116 women	MRI	– AWFASIS thickness	F: R2 (AWFASIS) = 0.48
		77 men	10 / 0.5	– HGFASIS thickness	F: R2 (HGFASIS) = 0.30
					M: R2 (AWFASIS) = 0.50
					M: R2 (HGFASIS) = 0.39
Area, partial (p) or full (f)	Sadananthan et al., 2015 [28]	82 men	MRI	– Af-L1→ Af-L5	R2 (SSAT) = 0.96
		– normal and overweight	3 / 0.6	– S/D-SAT separately	R2 (DSAT) = 0.94
	Shen et al., 2012 [29]		MRI	– Af-L4/L5	poor prediction of SAT changes during weight loss.
			10 / 0
	Maurovich-Horvat et al., 2007 [30]	49 women	CT	– Af-UM	planimetric assessment of SAT/VAT ratio is significantly different from volumetric one
		51 men	5 / 0	– SAT/VAT ratio
	Kanaley et al., 2007 [31]	33 women	MRI	– Af-L2/L3	poor prediction of total abdominal fat and changes during weight loss
			10 / 0	– sum of Af-L4/L5 over five slices ("Vp-L4/L5")
				– SAT/VAT ratio
	Present study, 2020	116 women	MRI	– Ap-ASIS	F: R2 (Ap-ASIS) = 0.36
		77 men	10 / 0.5	– Ap-FH	F: R2 (Ap-FH) = 0.25
					M: R2 (Ap-ASIS) = 0.32
					M: R2 (Ap-FH) = 0.54
Volume, partial	Present study, 2020	116 women	MRI	– Vp-ASIS	F: R2 (Vp-ASIS) = 0.63
		77 men	10 / 0.5	– Vp-FH	F: R2 (Vp-FH) = 0.70
					M: R2 (Vp-ASIS) = 0.60
					M: R2 (Vp-FH) = 0.77
ST, slice thickness; ISG, interslice gap; AWFUM, abdominal wall fat–at umbilicus level; HGFPSIS, hip girdle fat–at level of posterior superior iliac spine (see Table 3 for definitions).
